# Supplementary material for: Biological Properties of Low-Toxicity PLGA and PLGA/PHB Fibrous Nanocomposite Implants for Osseous Tissue Regeneration. Part I: Evaluation of Potential Biotoxicity
Source: Molecules. 2017 Nov 29;22(12):2092. doi: 10.3390/molecules22122092 (PMC6149750; doi:10.3390/molecules22122092)
Supplement: Supplementary File 1 [file molecules-22-02092-s001.zip]

Archive with 3 entries (3 files):
- Answer for Rev. 1..docx
- Answer for Rev. 2..docx
- Answer for Rev. 3..docx
